# Supplementary material for: Fully Endoscopic Spine Separation Surgery in Metastatic Disease—Case Series, Technical Notes, and Preliminary Findings
Source: Medicina (Kaunas). 2023 May 21;59(5):993. doi: 10.3390/medicina59050993 (PMC10221713; doi:10.3390/medicina59050993)
Supplement: Supplementary file 1 [file medicina-59-00993-s001.zip]

Archive with 1 entries (1 files):
- medicina-2307387-supplementary.mp4
